# Supplementary material for: Talking Dead. New burials from Tron Bon Lei (Alor Island, Indonesia) inform on the evolution of mortuary practices from the terminal Pleistocene to the Holocene in Southeast Asia
Source: PLoS One. 2022 Aug 24;17(8):e0267635. doi: 10.1371/journal.pone.0267635 (PMC9401180; doi:10.1371/journal.pone.0267635)
Supplement: S1 Table — Sites mentioned on the review of mortuary practices in Mainland and Island Southeast Asia. Numbers in brackets correspond to site number in Fig 1. Uncalibrated dates available calibrated by OxCal v.4.4. [13]. IntCal20 [15] used for charcoal samples. Shell samples were calibrated using the Marine20 [14] calibration curve. Abbreviations: Y = yes; N = no; YA = young adult; MA = mid-adult; A = adult; OA = old adult; M = male; F = female;? = uncertain/unknown; NA = not applicable. (CSV) [file pone.0267635.s003.csv]

S1 Table. Burial sites in Mainland and Island Souteast Asia. Sites mentioned on the review of mortuary practices in Mainland and Island Southeast Asia. Numbers in brackets correspond to site number in Fig.1. Uncalibrated dates available calibrated by OxCal v.4.4. (Ramsey 2009a). IntCal20 (Reimer et al. 2020) used for charcoal samples. Shell samples were calibrated using the Marine20 (Heaton et al…
Region	Country	Site	Individual	Burial type	Articulation	Long bones	Cranium	Ochre	Manuports	Age	Sex	Dated sample	Uncalibrated date (BP)	Calibrated date (kya BP)	Reference
Mainland Southeast Asia	China	Huiyaotian (1)	15 individuals	Seated/squatting	Y	Y	Y	N	N	2 YA; 7 MA; 3 A; 2 OA	10 M; 5 F	Charcoal		8.9-9	Matsumura et al. 2017
			16 individuals	Flexed	14 Y; 2 N	Y	13 Y; 3 N	N	N	2 YA; 8 MA; 3 A; 3 OA	5 M; 10 F	Charcoal		8.9-9	Matsumura et al. 2017
			3 individuals	Secondary	2 Y; 1 N	Y	Y	N	N	1 SA(3-5y); 2 MA	1 M; 1 F	Charcoal		8.9-9	Matsumura et al. 2017
		Dingsishan (2)	Several burials	Flexed; secondary	Y	Y	Y	N	N	NA	NA	Unknown	c.7,000-9,000		Zhu et al. 2021
	Vietnam	Hang Cho cave (3)	NA	Flexed	Y	Y	Y	N	N	OA	F	Bone, direct	c.9259+260	c. 11	Matsumura 2008; Yoneda 2006
		Mai Da Nuoc (4)	NA	Extended?	Y	Y	Y	N	N	OA	M	Associated artefacts		c.8-10	Cuong 1986
		Con Co Ngua (5)	96 burials	Squatting	Y	Y	Y	?	?	NA	NA	Unknown		c.6k	Nguyen Viet 2002
		Man Bac (6)	Several	Extended	Y	Y	Y	N	Y	SA;A;OA	M;F	Charcoal	3560+30	3.7-3.9	Oxenham et al. 2011
	Laos	Tam Hang (7)	THS3	Uncertain	?	Y	Y	?	?	A	F	Associated bone		c.16	Shackleford and Demeter 2012
			THS7	Uncertain	?	Y	Y	?	?	A	F	Associated bone		c.16	Shackleford and Demeter 2012
			THS13	Uncertain	?	Y	Y	?	?	A	F	Associated bone		c.16	Shackleford and Demeter 2012
			THS14	Uncertain	Y	Y	Y	?	?	YA	M	Associated bone		c.16	Shackleford and Demeter 2012
			THS22	Uncertain	?	Y	Y	?	?	A	F	Associated bone		c.16	Shackleford and Demeter 2012
			THS2	Uncertain	Y	Y	Y	?	?	YA	F	Associated bone		c.16	Shackleford and Demeter 2012
		Pha Phen (8)	NA	Flexed	Y	Y	Y	N	N	MA?	M	Bone, direct	6910+40	7.6-7.8	Tayles et al 2015
		Tam Pong (9)	NA	Squatting	Y	Y	?	?	?	Unknown	F	Unknown	5380+60	c. 6	Demeter 2000; Tayles et al 2015
	Thailand	Tham Lod (10)	Burial 1	Extended?	Y	Y	Y	N	Y	A	unknown	Charcoal	12100+60	13.8-14	Pureepatpong 2006; Shoocongdej 2006
			Burial 2	Flexed	N	Y	Y	N	Y	A	F	Charcoal	13640+80	16.2-16.7	Pureepatpong 2006; Shoocongdej 2006
		Ban Rai (11)	NA	Flexed	Y	Y	Y	N	N	OA	M	Charcoal	9720+50	11-11.2	Pureepatpong 2006; Shoocongdej 2006
		Moh Khiew(12)	MKC91 B1	Uncertain	Y	Y	Y	N	Y	A	F	Charcoal	25800+600	Older than 11,000*	Pookajorn 2001; Detroit 2002
			MKC91 B2	Flexed	Y	Y	Y	N	Y	A	unknown	Charcoal	c.8,000-11,000	9.2-13.1	Pookajorn 2001; Detroit 2002
		Ban Tha Si (13)	NA	Highly flexed	Y	Y	N	N	N	Unknown	M	Bone (bioapatite)	7047+53	7.7-8	Zeinoun et al. 2013
	Cambodia	Laang Spean (14)	NA	Extended	Y	Y	Y	N	N	Unknown		Charcoal	3310+29	3.4-3.6	Zeitoun et al. 2012
	Malay peninsula	Gua Kajang (15)	GK1	Flexed,	Y	Y	Y	N	Y	A	F	Shell	10820+60	11.9-12.6	Goh and Saidin 2018
			GK2	Unknown (modern disturbance)	Y	Y	Y	Y?	Y?	A	unknown	Shell	7890+80	8-8.6	Goh and Saidin 2018
		Gua Gunung Runtuh (16)	Perak man	Highly flexed	Y	Y	Y	N	Y	OA	M	Freshwater shell	10120+110	10.8-11.6	Majid 2005
		Gua Teluk Kelawar (17)	GTK1	Highly flexed	Y	Y	Y	Y	Y	OA	F	Shell	8400+40	8.8-9.2	Majid et al. 2005
		Gua Peraling (18)	Gua Peraling 4	Flexed	Y	Y	Y	N	N	A	unknown	charcoal		6-8	Bulbeck and Taha 2005
		Gua Cha (Hoabinhian) (19)	Several	Flexed (15 burials)	Y	Y	Y	?	?	NA	NA	Unknown		c.6	Bulbeck, 2001; Zuraina 2005
		Gua Cha (Neolithic) (19)	Several	Extended (23 burials)	Y	Y	Y	?	?	NA	NA	Unknown	c.3,000		Bulbeck, 2001; Zuraina 2005
Island Southeast Asia	Java, Indonesia	Gua Braholo (20)	BHL 2	Secondary	N	N	Y	N	Y	YA	F	Charcoal	8760+170	9.8-10.2	Detroit 2002
			BHL 1	Flexed	Y	Y	Y	N	Y	YA	M	Charcoal	9780+230	10.5-12	Detroit 2002
			BHL 6	Highly flexed	Uncertain	Y	Y	N	N	Unknown	unknown	Charcoal	13290+400	14.8-17.3	Detroit 2002
		Song Terus (21)	ST1	Flexed	Unknown	Y	Y	?	Y?	A/OA	M	Marine shell	9330+90	10.2-10.7	Detroit 2002
		Song Gentong II (22)	NA	Flexed	Y	Y	Y	Y	Y	A/OA	unknown	Charcoal from site	7090+70	7.8-8	Detroit 2002
		Gua Lawa	Burial 2	Cremation	Unknown	Y	Y	N	N	A	unknown	Uncertain	Early Holocene?		Detroit 2002; 2006
		Gua Pawon (23)	PAW I; PAW II	Unknown	Unknown	Unknown	Unknown	Y	N?	Unknown	unknown	Charcoal	5660+170	6.2-6.9	Yondri 2005; Pawlik et al. 2019
			PAW III	Flexed	Y	Y	Y	N	Y	Unknown	unknown	Bone, direct	7320+180	7.8-8.5	Yondri 2005; Pawlik et al. 2019
			PAW IV	Flexed	Y	Y	Y	N	Y	Unknown	unknown	Bone, direct	9525+200	10.3-11.3	Yondri 2005; Pawlik et al. 2019
		Song Keplek (24)	SK4	Highly flexed	Y	Y	Y	N	N	MA	F	Charcoal	5900+180	6.3-7.1	Detroit 2002, Pawlik et al 2019
			SK5	Extended	Y	Y	Y	N	Y	Unknown	unknown	Charcoal	3053+65	3.1-3.5	Noerwidi, 2017
	Borneo, Malaysia	Niah cave (25)	B147	Squatting	Y	Y	Y	?	?	A	F	Bone, direct	7020+135	7.6-8	Lloyd-Smith, 2012; Pawlik et al. 2019
			B155	Flexed	Y	Y	N	?	?	A	F	Bone, direct	7850+175	8.4-9.1	Lloyd-Smith, 2012; Pawlik et al. 2019
			B92	Secondary	N	Y	N	?	?	SA(7-12y)	Unknown	Bone, direct	7140+165	7.3-7.6	Lloyd-Smith, 2012; Pawlik et al. 2019
			Several (Neolithic)	Flexed, secondary, extended, cremation	Yes/No	Yes	Yes/No	No	Yes	NA	NA	Bone, direct		2.2-3.5	Lloyd-Smith et al. 2013
	Borneo, Indonesia	Kimansi cave (26)	NA	Flexed	Y	Y	Y	?	?	Unknown	unknown	Uncertain	mid-Holocene		Pawlik et al. 2019
		Tenkgorak (27)	NA	Flexed	Y	Y	Y	?	?	Unknown	unknown	Uncertain		c.6	Pawlik et al. 2019
	Palawan, Philippines	Ille Cave (28)	B758	Secondary, cremation	N	Y	Y	N	N	YA/MA	F	Bone, direct	8155+50; 8315+50	9-9.6	Pawlik et al. 2019
	Ilin Island, Philippines	Bubog I (29)	NA	Flexed	Y	Y	Y	N	N	YA	unknown	Bone, direct	4210+20	4.6-4.8	Pawlik et al. 2019
	Sulawesi, Indonesia	Leang Panninge (30)	NA	Flexed	Y	Y	Y	Y	Y	YA	F	Seed;Charcoal		7.2-7.3	Carlhoff et al. 2021
		Towuti-Routa (31)	Several	Secondary jar burials	?	?	?	?	?	NA	NA	Charcoal?	1000-1900 CE		Bulbeck et al. 2016
			Several	Extended	?	?	?	?	?	NA	NA	Charcoal?	300-1100 CE		Bulbeck et al. 2016
	Moluccas, Indonesia	Golo, Gebe island (32)	NA	Extended	?	?	Y	?	?	A	M	Bone direct		1.4-2.3	Bulbeck 2019
		Uattamdi, Kayoa (33)	Uattamdi 1	Secondary	?	?	Y	?	?	A	M	Bone direct		1.8-1.9	Bulbeck 2019
		Tanjung Pinang, Morotai (34)	10 individuals	Secondary	?	?	Y	?	?	A	M	Bone direct	BP/CE junction		Bulbeck 2019
	Aru Island	Liang Lembudu (35)	NA	Secondary	N	Y	Y	N	Y?	A	F	charcoal		16-18	Bulbeck 2006a
		Liang Nabulei Lisa (36)	4 indiv.	Secondary	N	Y	Y	?	?	NA	NA	charcoal		10-12	Bulbeck 2006b
	Flores, Indonesia	Pain Haka (38)	Several	Flexed	Y	Y	Y	?	?	NA	NA	Bone direct		2.1-3	Galipaud et al. 2016
			Several	Extended	Y	Y	Y	?	?	NA	NA	Bone direct		2.1-3	Galipaud et al. 2016
			Several	Secondary jar burials	N	Y	?	?	?	NA	NA	Bone direct		2.1-3	Galipaud et al. 2016
	Pantar, Indonesia	Jareng Bori (39)	NA	Flexed	Y	Y	Y	N	N	Unknown	unknown	charcoal		c. 400	Hawkins et al. 2020
	Alor, Indonesia	Makpan (37)	NA	Secondary	Y	N	Y	Y	Y	SA(5-8y)	unknown	Bone, charcoal		c.8	Samper Carro et al 2021
		Tron Bon Lei (40)	E16b	Secondary	Y	N	Y	Y	Y	YA	M	charcoal		c.7.4-7.5	This paper
			DE B2	Squatting	Y	Y	Y?	N	Y	OA	F	charcoal		c. 9.5-10.2	This paper
			TLB-1	Flexed	Y	Y	Y	N	Y	OA	F	charcoal, shell		c.12	This paper, Samper Carro et al 2019
			TLC-1	Secondary?	N	N	Y	N	Y?	A	M	Bone, soil	c.7-17kya BP		Samper Carro et al 2019
* Relative date (Detroit 2002)
