# Supplementary material for: Talking Dead. New burials from Tron Bon Lei (Alor Island, Indonesia) inform on the evolution of mortuary practices from the terminal Pleistocene to the Holocene in Southeast Asia
Source: PLoS One. 2022 Aug 24;17(8):e0267635. doi: 10.1371/journal.pone.0267635 (PMC9401180; doi:10.1371/journal.pone.0267635)
Supplement: S2 Table — Bayesian model produced by OxCal v.4.4. [13]. An U(0,50) mixed calibration curve with IntCal20 [15] and SHCal20 [16] curves used for charcoal samples—as recommended for the Inter-Tropical Convergence Zone [16, 17]. Marine shell samples were calibrated using the Marine20 [14] calibration curve. For our charcoal dates we applied the Charcoal Plus t-type Outlier Model with a prior outlier probability of 10% for each date, which is specifically designed to account for the inbuilt age of charcoal (i.e. old wood effect) while also allowing for some stratigraphic movement in an archaeological context [82, 83]. The General t-type Outlier Model with a prior outlier probability of 5% was used for the remaining dates, following commonly used modelling procedures for general archaeological dates [82]. (CSV) [file pone.0267635.s004.csv]

S2 Table. Results of the Bayesian model of occupation for Tron Bon Lei, square B. Bayesian model produced by OxCal v.4.4. (Ramsey 2009a). An U(0,50) mixed calibration curve with IntCal20 (Reimer et al. 2020) and SHCal20 (Hogg et al. 2020) curves used for charcoal samples - as recommended for the Inter-Tropical Convergence Zone (Hogg et al. 2020; Marsh et al. 2018). Marine shell samples were calib…
Stratigraphic Layer	Name	Material	14C Date ± error	U-Series Date ± error	Unmodelled (BP)			Modelled (BP)					Model indices
					from	to	%	from	to	%	mu	median	Probability	Convergence
	End Phase 4							3080	1854	95.4	2625	2733		98
2	S-ANU-42723	Turbo sp.	3275 ± 20		3077	2769	95.4	3110	2786	95.4	2948	2945	96.2	99.8
3	S-ANU-42724	Barbatia sp.	3395 ± 20		3240	2920	95.4	3240	2924	95.4	3083	3084	96.4	99.9
4	S-ANU-41918	Charcoal	3065 ± 20		3350	3184	95.4	3352	3180	95.4	3273	3272	91.1	99.9
4	S-ANU-42725	Saccostrea sp.	5010 ± 20		5300	4965	95.4	5294	4942	95.4	5117	5118	96.3	99.9
4	S-ANU-41919	Charcoal	3325 ± 20		3574	3466	95.4	3575	3461	95.4	3523	3524	91	99.9
4	S-ANU-41920	Charcoal	3210 ± 20		3453	3379	95.4	3455	3372	95.4	3414	3416	91.1	99.9
5	S-ANU-41921	Charcoal	3390 ± 20		3690	3566	95.4	3692	3562	95.4	3616	3614	90.9	99.9
	Start Phase 4							6550	4957	95.4	5545	5415		99.5
	Phase 4
	End Phase 3							7568	6598	95.4	7257	7356		99.6
6	S-ANU-40123	Charcoal	6620 ± 30		7569	7430	95.4	7570	7430	95.4	7508	7507	92	99.9
8	S-ANU-40121	Charcoal	7060 ± 30		7956	7794	95.4	7958	7792	95.4	7880	7884	90.7	99.9
8	S-ANU-40120	Charcoal	7205 ± 30		8035	7939	95.4	8108	7934	95.4	7996	7994	91.4	99.9
9	S-ANU-40039	Charcoal	7250 ± 25		8169	7974	95.4	8168	7972	95.4	8052	8030	90.5	99.9
9	S-ANU-39539	Charcoal	7355 ± 35		8287	8026	95.4	8293	8016	95.4	8100	8090	89.1	99.8
	Start Phase 3							8958	8031	95.4	8349	8268		99.7
	Phase 3
	End Phase 2							9895	8666	95.4	9468	9557		99.7
10	S-ANU-39538	Charcoal	8745 ± 35		9890	9552	95.4	9897	9557	95.4	9745	9736	91.5	99.9
10	S-ANU-40118	Charcoal	8955 ± 40		10221	9909	95.4	10210	9899	95.4	10031	10017	89.1	99.9
11	S-ANU-40128	Haliotis asinina	9340 ± 35		10167	9781	95.4	10154	9775	95.4	9967	9969	96.4	99.9
	Start Phase 2							10785	9914	95.4	10261	10210		99.7
	Phase 2
	End Burial 3							11273	10220	95.4	10835	10890		99.9
12-Burial	S-ANU-40125	Charcoal	10140 ± 45		11935	11407	95.4	11935	11406	95.4	11729	11751	90.4	99.8
12-Burial	S-ANU-41825	Trochus niloticus shell fish-hook	10230 ± 30		11342	11048	95.4	11374	11055	95.4	11201	11196	95.8	99.9
12-Burial	S-ANU-40124	Charcoal	10445 ± 50		12612	12062	95.4	12612	12058	95.4	12333	12327	90.2	99.8
12-Burial	LSQRB	Human tooth*		13060 ± 130	13320	12800	95.4	13304	12766	95.4	13036	13035	90.8	99.8
	Start Burial 3							15783	12783	95.4	13828	13547		99.4
	Burial 3
	End Phase 1							18859	14310	95.4	17191	17585		99.3
12	S-ANU-40129	Haliotis asinina	16210 ± 60		18940	18465	95.4	18957	18477	95.4	18719	18723	96.1	99.9
13	S-ANU-40130	Nerita sp.	17630 ± 70		20661	20109	95.4	20637	20056	95.4	20347	20351	95.7	99.8
	Start Phase 1							23157	20037	95.4	21118	20804		97.5
	Phase 1
	Tron_Bon_Lei
Calibration curve: charcoal			ITCZ_Mix (IntCal20,SHCal20,0,0,U(0,50))
Calibration curve: marine shell			Marine20 (marine20.14c)
*Average of three U-Th corrected ages for sample LSQRB (LSQRB-A, LSQRB-B, & LSQRB-C)
